# Supplementary material for: Identification and Characterization of Salvia miltiorrhizain miRNAs in Response to Replanting Disease
Source: PLoS One. 2016 Aug 2;11(8):e0159905. doi: 10.1371/journal.pone.0159905 (PMC4970794; doi:10.1371/journal.pone.0159905)
Supplement: S1 Table — (XLSX) [file pone.0159905.s005.xlsx]

## Sheet: Sheet1
S1 Table Primers used in this study
Known miRNA
miR_name	primer sequence
smi-miR156a-1	TGACAGAAGAGAGTGAGCAC
aly-miR159b-3p-like	TTTGGATTGAAGGGAGCTCTT
smi-miR159a	TTTGGATTGAAGGGAGCTCTA
pab-miR160a-like	TGCCTGGCTCCCTGTATGCCA
smi-miR164a-1	TGGAGAAGCAGGGCACGTGCA
ath-miR165a-3p-like	TCGGACCAGGCTTCATCCCCC
smi-miR166a-3p-1	TCGGACCAGGCTTCATTCCCC
smi-miR166a-5p-4	GGAATGTTGTTTGGCTCGAGG
osa-miR166e-3p-like	TCGAACCAGGCTTCATTCCCC
smi-miR166h-3p-1	TCTCGGACCAGGCTTCATTCC
smi-miR166a-5p	GGAATGTTGTCTGGCTCGAGG
cpa-miR167c-like	TGAAGCTGCCAGCATGATCTT
smi-miR167b-5p	TGAAGCTGCCAGCATGATCTG
smi-miR168a-5p-1	TCGCTTGGTGCAGGTCGGGAA
smi-miR171a-3p	TGAGCCGAACCAATATCACTC
smi-miR390a-5p-1	AAGCTCAGGAGGGATAGCGCC
smi-miR319d-3p-1	CTTGGACTGAAGGGAGCTCCC
smi-miR319b-3p-1	TTGGACTGAAGGGAGCTCCCT
smi-miR319a-3p-1	TTGGACTGAAGGGAGCTCCC
smi-miR394a-5p-1	TTGGCATTCTGTCCACCTCC
smi-miR396b-5p	TTCCACAGCTTTCTTGAACTT
smi-miR396a-5p	TTCCACAGCTTTCTTGAACTG
smi-miR396c-5p	TTCCACAGCTTTCTTGAACTA
gma-miR396e-like	TTCCACAGCTTTCTTGAACTGT
smi-miR396a-3p	TTCAATAAAGCTGTGGGAAG
har-miR403a-like	TTAGATTCACGCACAAACTCG
smi-miR482a	TTTCCAACTCCACCCATTCCTA
3'RACE_Inner	CGCGGATCCTCCACTAGTGATTTCACTATAGG
3'RT_Primer	TACCGTCGTTCCACTAGTGATTTCACTATAGGTTTTTTTTTTTTTTTTV
Sm-u6-F	GGGGACATCCGATAAAATT
Sm-u6-R	TGTGCGTGTCATCCTTGC
novel miRNA
Smi-miR35833	TCGCCGGCGATCACCAGAATCA
Smi-miR35830	CATTTCCGTAATCATCTCTCT
Smi-miR35832	GGTGCAATGGGCGAACGCCGAGG
Smi-miR35835	TTTCCAATGCCGCCCATACCGA
target gene primer
Target_Acc.	primer sequence
CL542ContigF	TTCGAGTTTACCTAATGGCAGCC
CL542ContigR	TCTGAGTTTGGAGTGAAGGGAGC
a27380_g1_I3F	TGGGTACAGATGATTGGGATGA
a27380_g1_i3R	GACCTTCGTGGGTTCAAGACTC
CL132Contig4F	CTGTTGAGTGGGTCCAAATG
CL132Contig4R	CGACCAGACCACAAGCTCTA
a28228_g1_i3F	AGTTGAAGGCCAAGGAGAAA
a28228_g1_i3R	TCACATTTGTCTGCGCTGTA
k12130_g1_i1F	AGGCGAGTATATGGCGTGAAG
k12130_g1_i1R	AAGAATAGGGAAGACGGTGGG
CL600Contig1F	CTTCTGCTGGTGGTCCATCTC
CL600Contig1R	CCTCCCATACGAACTAGGCTT
a23868_g1_i2F	CCCTTCTTCTTTGGGGTATTGG
a23868_g1_i2R	CAGGCTTTCTTGAACGGTTCTT
CL1008Contig3F	AACTGATGGGAAGAAGTGGAGG
CL1008Contig3R	CAGAGGACTGAGATGTCGATTG
CL577Contig4F	CCCGTTTCTTTCATCATCCT
CL577Contig4R	ATCTTTCGAGCACCTCCACT
CL1003Contig3F	CAATACTGGAAATGGAGGGCG
CL1003Contig3R	AAGTTGGAAGGGACAGGGACA
CL9810Contig1F	ACAGATGGAAAGAAATGGAGGT
CL9810Contig1R	CAGCAAATTGTTGAGCAGAAAC
k20062_g1_i1F	AAAAAAAAAAAAAAAAATGTTCC
k20062_g1_i1R	GGTGAGGTTGTTTCTCAACTCGA
CL2606Contig1F	ATTACTGCGTTCGCTCCTTT
CL2606Contig1R	CTCTCCGGGACACACCTAAT
CL1799Contig3F	GCAGTCGCAGTCTGTGGTTTT
CL1799Contig3R	TTCTCATGCAGCTGATGGTGT
CL1585Contig3F	AGGCGAGTATATGGCGTGAAG
CL1585Contig3R	AAGAATAGGGAAGACGGTGGG
CL3403Contig2F	AAGTTGCTCATTGCTTGGTG
CL3403Contig2R	TGGAGTGAGCTTCACAGACC
i5833_g1_i1F	TGGGTGATCAGCAGAGTGTT
i5833_g1_i1R	TCGAGCTTCATTGAATCGAC
CL3Contig201F	ACTATTCGATTGTTGGGATGG
CL3Contig201R	TTGACCCATGCTCGAAACT
CL1133Contig2F	GAATGTGATTGCCAAGGATG
CL1133Contig2R	TCCAGTAGTCAGCAAATGCC
CL16970Contig1F	ACACTCGTTAGCAACCCCCTC
CL16970Contig1R	GCTTCTTGAACTGGAGATCCG
e14536_g1_i4	AACTGATGGGAAGAAGTGGAGG
e14536_g1_i4	CAGAGGACTGAGATGTCGATTG
SmUBQ-F	AGATGGGCGGACACTTGCTATTA
SmUBQ-R	ACTCTCCACCTCCAAAGTGATGGT
