# Supplementary material for: Identification and Characterization of Salvia miltiorrhizain miRNAs in Response to Replanting Disease
Source: PLoS One. 2016 Aug 2;11(8):e0159905. doi: 10.1371/journal.pone.0159905 (PMC4970794; doi:10.1371/journal.pone.0159905)
Supplement: S2 Table — (XLSX) [file pone.0159905.s006.xlsx]

## Sheet: Sheet1
S2 Table Identification of known miRNAs in S. miltiorrhiza
miR_name*	Mature Sequece(5'-3')	Length(nt)	FPR raw	SPR raw	FPR rpm	SPR rpm	log2(SP/FP)	Pvalue	Precursor_seq
smi-miR156a-1	TGACAGAAGAGAGTGAGCAC	20	63	89	8.54	24.85	1.54094	6.00408e-11	GGAGGTGACAGAAGAGAGTGAGCACTCATGGTGTTTTCTTGCATGAATGGTTTCATGCTTGAGCTATGTGTGCTCACTCTCTTGCTGTCACCCCACCC
smi-miR156a-2	TGACAGAAGAGAGTGAGCAC	20	63	89	8.54	24.85	1.54094	6.00408e-11	GGAGGTGACAGAAGAGAGTGAGCACACATGGTGTTTTCTTGCATGAATCTTTCTACATGCTTGAAGCTATGTGTGCTCACCCTCTCTCTGTCACCCCACC
smi-miR156a-3	TGACAGAAGAGAGTGAGCAC	20	63	89	8.54	24.85	1.54094	6.00408e-11	CAGAGTGACAGAAGAGAGTGAGCACACGCAGGCAATTGTATAAATCACTATATATTTGTATATACGTGTGCTCACTTCTCTCTCTGTCATCTCTAT
smi-miR156b-5p-1	TTGACAGAAGATAGAGAGCAC	21	29	26	3.93	7.26	0.88544	0.022601	CTGTTGTTGACAGAAGATAGAGAGCACCAACGATGAAGTTGCAAACTTTGCATCTCACTCCTTTGTACTCTCTATACTTCTGTCATCACACT
smi-miR156b-5p-2	TTGACAGAAGATAGAGAGCAC	21	29	26	3.93	7.26	0.88544	0.022601	TTTATGTTGACAGAAGATAGAGAGCACCGATGATCAAAATGCATATCATCTTTCCGCATCTTACTCCTTTGTGCTCTCTATACTTCTGTCATCACACC
ghr-miR156c-like	TGTCAGAAGAGAGTGAGCAC	20	1	1	0.14	0.28	1	0.501535
ama-miR156-like	CTGACAGAAGAGAGTGAGCAC	21	0	1	0.01	0.28	4.80735	0.213771
ahy-miR156c-like	TTGACAGAAGAGAGAGAGCAC	21	0	5	0.01	1.4	7.12928	0.00244222
bdi-miR159a-3p-like	CTTGGATTGAAGGGAGCTCT	20	2	0	0.27	0.01	-4.75489	0.609824
osa-miR159f-like	CTTGGATTGAAGGGAGCTCTA	21	34	28	4.61	7.82	0.762402	0.0374165
pde-miR159-like	TTTGGTTTGAAGGGAGCTCTA	21	1	0	0.14	0.01	-3.80735	0.906038
aqc-miR159-like	TTTGGACTGAAGGGAGCTCTA	21	0	1	0.01	0.28	4.80735	0.213771
bdi-miR159b-3p.1-like	TTTGGATTGAAGGGAGCTCTG	21	3	3	0.41	0.84	1.03477	0.327213
aly-miR159b-3p-like	TTTGGATTGAAGGGAGCTCTT	21	6	211	0.81	58.91	6.18445	3.04758e-93
lus-miR159b-like	TTTGGATTGAAGGGAGCTCTC	21	3	2	0.41	0.56	0.449803	0.614073
smi-miR159a	TTTGGATTGAAGGGAGCTCTA	21	5102	9722	691.88	2714.23	1.97195	0	GAGTGGAGCTCCTTGAAGTCCAATAAAAGGATCTTGCTGGGATAAACAAGCTGCTGATTTATGGATTCCTCAGCCCTATCCAAAAAAGTGTAGTGTAAATAAATTGGATTGGTTTGTGGATTGCATATGTCAGGAGCTTTTGTTACCTATGTTGGAGCCTTCTTTGGATTGAAGGGAGCTCTACACTATTT
pab-miR160a-like	TGCCTGGCTCCCTGTATGCCA	21	0	10
htu-miR160a-like	TGCCTGGCTCCCTGTATGCC	20	1	0	0.14	0.01	-3.80735	0.906038
cpa-miR160d-like	TGCCTGGCTCCCTGAATGCCA	21	0	1	0.01	0.28	4.80735	0.213771
smi-miR164a-1	TGGAGAAGCAGGGCACGTGCA	21	93	403	12.61	112.51	3.15741	8.0647e-110	CGCGATGGAGAAGCAGGGCACGTGCACTGCTAACTCAGACACACACTATTTTCAGACAAGCTAGCTAAAAACACACACTGCACCTTCAGTGCGTGAAAGAGTTAGTTCTTCATGTGCCCATCTTCACCATCATGAG
smi-miR164a-2	TGGAGAAGCAGGGCACGTGCA	21	93	403	12.61	112.51	3.15741	8.0647e-110	CGCGATGGAGAAGCAGGGCACGTGCATTACTAACTCATCCACATATACCTGGAAACAGGAGTTAGTATTTCATGTGTCCTTCTTCCCCATCACGATC
cln-miR164-like	TGGAGAAGCAGGGCACGTGCG	21	0	1	0.01	0.28	-1.28011	0.550687
mdm-miR164a-like	TGGAGAAGCAGGGCACATGCC	21	9	8	1.22	2.23	0.870163	0.193741
aly-miR165a-3p-like	TCGGACCAGGCTTCATCCCC	20	0	3	0.01	0.84	6.39232	0.022849
ath-miR165a-3p-like	TCGGACCAGGCTTCATCCCCC	21	17	24	2.31	6.7	1.53627	0.000636457
osa-miR166e-3p-like	TCGAACCAGGCTTCATTCCCC	21	181	415	24.55	115.86	2.23859	8.3455e-76
csi-miR166d-like	TCGGACCAGGCTTCATTCCCT	21	10	11	1.36	3.07	3.07	1.17463
cpa-miR166d-like	TCGGACCAGGCTTCATTCCCG	21	33	10	4.48	2.79	-0.683234	0.207063
mes-miR166i-like	TTGGACCAGGCTTCATTCCCC	21	281	194	38.11	54.16	0.507058	0.000187646
smi-miR166a-5p	GGAATGTTGTCTGGCTCGAGG	21	736	120	99.81	33.5	-1.57502	6.66762e-36	TCTTGCGGGGAATGTTGTCTGGCTCGAGGATCTTTTCTCCTTGATCCACTTTCTGCTTCTTCTTCTTCCTCTTCTTCTTCTTAATTTGAAGAATGCTTTTGTAGATCTACTGCAAGAGTCGTCGGACCAGGCTTCATTCCCCCCAATTT
smi-miR166a-5p-4	GGAATGTTGTTTGGCTCGAGG	21	80	15	10.85	4.19	-1.37267	0.000252276	TGAGAGGAATGTTGTTTGGCTCGAGGCCATGACAAGATCCATCCTCACATATATGCATCTTTTTGCATAAATTTATATCGAATATTACTTTTATAATATGTCGGTATTTCCATGGATCATATGTTAGGCGTCGGACCAGGCTTCATTCCCCCCAATTT
mtr-miR166e-5p-like	GGAATGTTGGCTGGCTCGAGG	21	1	0	0.14	0.01	-3.80735	0.906038
smi-miR166h-3p	TCTCGGACCAGGCTTCATTCC	21	3652	6299	495.25	1758.58	1.82818	0	TTAGTAATGGAGGCTGTTCCAAGATCGATCCTTTCTTCATTCCATGCATGTATTGTTTTGTATTGTAATGTAAGATGATCAATCTCGGACCAGGCTTCATTCCTCACGCC
smi-miR166a-3p-1	TCGGACCAGGCTTCATTCCCC	21	150669	170645	20432.2	47641.3	1.22137	0	TCTTGCGGGGAATGTTGTCTGGCTCGAGGATCTTTTCTCCTTGATCCACTTTCTGCTTCTTCTTCTTCCTCTTCTTCTTCTTAATTTGAAGAATGCTTTTGTAGATCTACTGCAAGAGTCGTCGGACCAGGCTTCATTCCCCCCAATTT
smi-miR166a-3p-2	TCGGACCAGGCTTCATTCCCC	21	150669	170645	20432.2	47641.3	1.22137	0	TGAGGGGTATGTTGTCTGGTGCGAAGTCTTTCATTTTTATTTATCCAAATTTAGTGGATGATTTCGGACCAGGCTTCATTCCCCTCAAAC
smi-miR166a-3p-3	TCGGACCAGGCTTCATTCCCC	21	150669	170645	20432.2	47641.3	1.22137	0	TGAGGGGAATGCTGTCTGGTTCGAGACCATTCTAGCTTCGATTTCTGCACACATTAATTCTGTCGAATGATCTCGGACCAGGCTTCATTCCCCTCAGCT
smi-miR166a-3p-4	TCGGACCAGGCTTCATTCCCC	21	150669	170645	20432.2	47641.3	1.22137	0	TGAGAGGAATGTTGTTTGGCTCGAGGCCATGACAAGATCCATCCTCACATATATGCATCTTTTTGCATAAATTTATATCGAATATTACTTTTATAATATGTCGGTATTTCCATGGATCATATGTTAGGCGTCGGACCAGGCTTCATTCCCCCCAATTT
bdi-miR167g-like	TAAGCTGCCAGCTTGATCTGA	21	0	4	0.01	1.12	6.80735	0.00747009
mdm-miR167h-like	TGAAGCTGCCAGCATGATCTTA	22	5	0	0.68	0.01	-6.08746	0.185943
ahy-miR167-3p-like	AGATCATGTGGCAGTTTCACC	21	3	3	0.41	0.84	1.03477	0.327213
smi-miR167a-5p	TGAAGCTGCCAGCATGATCTA	21	27	22	3.66	6.14	0.746395	0.0683447	TCTGCTGAAGCTGCCAGCATGATCTAAACCTCCCTCCTAGTTGAGGAAAGATCAGATCATGTGGTAGCTTCATCTGATA
cpa-miR167c-like	TGAAGCTGCCAGCATGATCTT	21	1	12	0.14	3.35	4.58066	9.50599e-06
smi-miR167b-5p	TGAAGCTGCCAGCATGATCTG	21	29	124	3.93	34.62	3.139	8.74825e-35	GAGGCTGAAGCTGCCAGCATGATCTGCTTTCCATGTTTTTTAAATATTTAATCCATTCCTTTTCCACTTCTTGGATTAATTTTCGAAAAATTGGGCGCATCAGGTCATTCTAGCAGCTTCAATCA
smi-miR168a-5p-1	TCGCTTGGTGCAGGTCGGGAA	21	288	719	39.06	200.73	2.36149	4.30352e-139	CTAATTCGCTTGGTGCAGGTCGGGAACTTTCTTCGCCGCCGCCGCGCTCCAATCACCAATTGCGTGTTTGCGTGCTGCGGCAATCCTCGATTCCGACTCGGTGGAAAAATCAAGTTCCCGCCTTGCATCAACTGAATCGGAGACTGAA
smi-miR168a-5p-2	TCGCTTGGTGCAGGTCGGGAA	21	288	719	39.06	200.73	2.36149	4.30352e-139	GGCGGCCTCTAGTTCGCTTGGTGCAGGTCGGGAACTTATATTCTGCGTTGAATCTCTACGTATGCGTGTGAGTATATGCGGCGTAACATTTGATTGCCGCTGTATTTGGCGAATATCAGGTTCCCGCCTTGCATCAACTGAATCGGAGGCCGCGGTG
sly-miR168a-3p-like	CCTGCCTTGCATCAACTGAAT	21	0	1	0.01	0.28	4.80735	0.213771
bna-miR168b-like	TCGCTTGGTGCAGGTCGAGAA	21	1	0	0.14	0.01	-3.80735	0.906038
aly-miR169h-5p-like	TAGCCAAGGATGACTTGCCTG	21	2	2	0.27	0.56	1.05247	0.400974
atr-miR169a-like	TAGCCAAGGATGACTTGCCT	20	5	0	0.68	0.01	-6.08746	0.185943
gma-miR171k-3p-like	TTGAGCCGCGCCAATATCACT	21	1	4	0.14	1.12	3	0.0326094
smi-miR171a-3p	TGAGCCGAACCAATATCACTC	21	1479	1634	200.57	456.19	1.18553	1.80277e-114	CATGGTGTGGTATTGTTTCGGTTCACCACCAAAAAGCAGGCGATGAGCCGAACCAATATCACTCTTGTAT
bdi-miR171f-like	TGAGCCGAACCAATATCACCC	21	0	1	0.01	0.28	4.80735	0.213771
gma-miR172b-5p-like	GTAGCATCATCAAGATTCAC	20	4	1	0.54	0.28	-0.947533	0.727857
mtr-miR172c-5p-like	GTAGCATCATCAAGATTCACA	21	1	0	0.14	0.01	-3.80735	0.906038
aly-miR172c-3p-like	AGAATCTTGATGATGCTGCAG	21	0	3	0.01	0.84	6.39232	0.022849
cca-miR172-like	AGAATCTTGATGATGCTGCAT	21	1	6	0.14	1.68	3.58496	0.00456028
smi-miR319a-3p-1	TTGGACTGAAGGGAGCTCCC	20	1227	1520	166.39	424.36	1.35072	4.05764e-131	GAAGGGAGCTTCCTTGAGTCCAGTCATGGATATGGTGCGGGGTAGGAAATTTGCTGCCGAATCATTGACGCAAACGTATTAGCGGAGAAGATGATACTATTATGAATGCGTGAATGAAGCGGGAGTCAAATTTCACCCCTTTCTTTTCTCTGCTTGGACTGAAGGGAGCTCCCTTACTTAGCT
smi-miR319a-3p-2	TTGGACTGAAGGGAGCTCCC	20	1227	1520	166.39	424.36	1.35072	4.05764e-131	GAAGGGAGCTTCCTTGAGTCCAGTCATGGATATGGTGCGGGGTAGGAATTTGCTGCCGAATCATTGACGCAAACGTATTAGTGGAGAAGATGATACTATTATGAATGTGTGAATGAAGCGGGAGTCAAATTTCATCCCTTTCTTTTCTCTGCTTGGACTGAAGGGAGCTCCCTATTTAATTTAC
smi-miR319a-3p-3	TTGGACTGAAGGGAGCTCCC	20	1227	1520	166.39	424.36	1.35072	4.05764e-131	GAAGGGAGCTTCCTTGAGTCCAGTCATGGATATGGTGTTGGGTAGGAATTTGCTGCCGAATCATTGACGCAAACGTATTAGTGGAGAAGATGATACTATTATGAATGCGTGAATGAAGCGGGAGTCAAATTTCACCCCTTTCTTTTCTCTGCTTGGACTGAAGGGAGCTCCCTAGCTATTT
smi-miR319a-3p-4	TTGGACTGAAGGGAGCTCCC	20	1227	1520	166.39	424.36	1.35072	4.05764e-131	GAGAGAGAGCTTTCTTTGGTCCAAGCAGAGGGGCTGTATGATTCAATTTGCTGCTGACTCATTCATCCAAATGCTGAGTAACAATACAAGTTTTACTCAGCAGCTGATTGAATGAAGTGGGAGCTAAGTTGAATCTTAACACTTGCTATTCTTGGACTGAAGGGAGCTCCCTCATCAT
smi-miR319a-3p-5	TTGGACTGAAGGGAGCTCCC	20	1227	1520	166.39	424.36	1.35072	4.05764e-131	GTAAGAGAGCTTCCTTCAGTCCACTCATGGATAAGAGAAGGGTCTGAATTTGCTGCCGACTCATTCATTCAAACGCGGTAGAGGTGTTGGGATTGAGTCTACTGTGAATGCGTGAATGATTCGGGAGCCAAATTTCGTCCTAATCTTCTCACTGCTTGGACTGAAGGGAGCTCCCTTTACTAA
smi-miR319a-5p	AGAGCTTCCTTCAGTCCACTC	21	1	4	0.14	1.12	-4.75489	0.609824	GTAAGAGAGCTTCCTTCAGTCCACTCATGGATAAGAGAAGGGTCTGAATTTGCTGCCGACTCATTCATTCAAACGCGGTAGAGGTGTTGGGATTGAGTCTACTGTGAATGCGTGAATGATTCGGGAGCCAAATTTCGTCCTAATCTTCTCACTGCTTGGACTGAAGGGAGCTCCCTTTACTAA
mtr-miR319c-3p-like	TTGGACTGAAGGGAGCTCCCA	21	2	0	0.27	0.01	1.53551	1.89984e-05
gma-miR319p-like	TTTTGGACTGAAGGGAGCTCC	21	0	1	0.01	0.28	4.80735	0.213771
cpa-miR319-like	ATTGGACTGAAGGGAGCTCC	20	1	1	0.14	0.28	1	0.501535
smi-miR319d-3p-1	CTTGGACTGAAGGGAGCTCCC	21	1846	1741	250.34	486.06	0.957246	9.18239e-86	GAAGGGAGCTTCCTTGAGTCCAGTCATGGATATGGTGCGGGGTAGGAAATTTGCTGCCGAATCATTGACGCAAACGTATTAGCGGAGAAGATGATACTATTATGAATGCGTGAATGAAGCGGGAGTCAAATTTCACCCCTTTCTTTTCTCTGCTTGGACTGAAGGGAGCTCCCTTACTTAGCT
smi-miR319d-3p-2	CTTGGACTGAAGGGAGCTCCC	21	1846	1741	250.34	486.06	0.957246	9.18239e-86	GAAGGGAGCTTCCTTGAGTCCAGTCATGGATATGGTGCGGGGTAGGAATTTGCTGCCGAATCATTGACGCAAACGTATTAGTGGAGAAGATGATACTATTATGAATGTGTGAATGAAGCGGGAGTCAAATTTCATCCCTTTCTTTTCTCTGCTTGGACTGAAGGGAGCTCCCTATTTAATTTAC
smi-miR319d-3p-3	CTTGGACTGAAGGGAGCTCCC	21	1846	1741	250.34	486.06	0.957246	9.18239e-86	GAAGGGAGCTTCCTTGAGTCCAGTCATGGATATGGTGTTGGGTAGGAATTTGCTGCCGAATCATTGACGCAAACGTATTAGTGGAGAAGATGATACTATTATGAATGCGTGAATGAAGCGGGAGTCAAATTTCACCCCTTTCTTTTCTCTGCTTGGACTGAAGGGAGCTCCCTAGCTATTT
smi-miR319d-3p-4	CTTGGACTGAAGGGAGCTCCC	21	1846	1741	250.34	486.06	0.957246	9.18239e-86	GAGAGAGAGCTTTCTTTGGTCCAAGCAGAGGGGCTGTATGATTCAATTTGCTGCTGACTCATTCATCCAAATGCTGAGTAACAATACAAGTTTTACTCAGCAGCTGATTGAATGAAGTGGGAGCTAAGTTGAATCTTAACACTTGCTATTCTTGGACTGAAGGGAGCTCCCTCATCAT
smi-miR319d-3p-5	CTTGGACTGAAGGGAGCTCCC	21	1846	1741	250.34	486.06	0.957246	9.18239e-86	GTAAGAGAGCTTCCTTCAGTCCACTCATGGATAAGAGAAGGGTCTGAATTTGCTGCCGACTCATTCATTCAAACGCGGTAGAGGTGTTGGGATTGAGTCTACTGTGAATGCGTGAATGATTCGGGAGCCAAATTTCGTCCTAATCTTCTCACTGCTTGGACTGAAGGGAGCTCCCTTTACTAA
ptc-miR319i-like	TTGGGCTGAAGGGAGCTCCC	20	4	8	0.54	2.23	2.04601	0.0153053
smi-miR390a-5p-1	AAGCTCAGGAGGGATAGCGCC	21	24	29	3.25	8.1	1.31748	0.000891893	CCGTAAAGCTCAGGAGGGATAGCGCCGCTGCCGATCTCGATTCTCGCGGCGGCGGAGGTGGCGGCGCGTGGATCTCGATTGGTGGCGCTATCCATCCTGAGTTTCATTGGT
smi-miR390a-5p-2	AAGCTCAGGAGGGATAGCGCC	21	24	29	3.25	8.1	1.31748	0.000891893	CTGTAAAGCTCAGGAGGGATAGCGCCGCTACACTGTGCTATACTCCGCTCGACTCGACTCGACTTGACGAGTTAGGTGGTGGCGCGGCGCTATCCATCCTGAGTTTCACGGCT
smi-miR390a-5p-3	AAGCTCAGGAGGGATAGCGCC	21	24	29	3.25	8.1	1.31748	0.000891893	CTGTAAAGCTCAGGAGGGATAGCGCCGTAGCCGGCCGGGCGGGGTGGAGTAGGTGATGGCGCTATCCATCCTGAGTTTCATGGTT
ppt-miR390c-5p-like	GAGCTCAGGAGGGATAGCGCC	21	1	0	0.14	0.01	-3.80735	0.906038
smi-miR390a-3p-1	CGCTATCCATCCTGAGTTTCA	21	0	3	0.01	0.84	6.39232	0.022849	CCGTAAAGCTCAGGAGGGATAGCGCCGCTGCCGATCTCGATTCTCGCGGCGGCGGAGGTGGCGGCGCGTGGATCTCGATTGGTGGCGCTATCCATCCTGAGTTTCATTGGT
smi-miR390a-3p-2	CGCTATCCATCCTGAGTTTCA	21	0	3	0.01	0.84	6.39232	0.022849	CTGTAAAGCTCAGGAGGGATAGCGCCGCTACACTGTGCTATACTCCGCTCGACTCGACTCGACTTGACGAGTTAGGTGGTGGCGCGGCGCTATCCATCCTGAGTTTCACGGCT
smi-miR390a-3p-3	CGCTATCCATCCTGAGTTTCA	21	0	3	0.01	0.84	6.39232	0.022849	CTGTAAAGCTCAGGAGGGATAGCGCCGTAGCCGGCCGGGCGGGGTGGAGTAGGTGATGGCGCTATCCATCCTGAGTTTCATGGTT
atr-miR393-like	TCCAAAGGGATCGCATTGATCC	22	2	1	0.27	0.28	0.0524674	0.792061
mes-miR393c-like	TCCAAAGGGATCGCATTGATCT	22	0	2	0.01	0.56	5.80735	0.0698888
bna-miR393-like	TCCAAAGGGATCGCATTGATC	21	0	1	0.01	0.28	4.80735	0.213771
gma-miR393h-like	TTCCAAAGGGATCGCATTGATC	22	0	1	0.01	0.28	4.80735	0.213771
smi-miR394a-5p-1	TTGGCATTCTGTCCACCTCC	20	58	60	7.87	16.75	1.08973	4.308e-05	AGAGGTAGTTTGGCATTCTGTCCACCTCCATAAGCGTCATATAGTATTACTGTTAATGAGTGTGTATTGGAAAACACAAAATAAGGTTGGATTAACTGTGGAGGCGGCCAGCTTGTCAAACTACCCCTGTAAG
smi-miR394a-5p-2	TTGGCATTCTGTCCACCTCC	20	58	60	7.87	16.75	1.08973	4.308e-05	GATTATTGGCATTCTGTCCACCTCCTTTCATGGGAGATTCTTTACCAGAATACGATAATCCCAGAAAAGAAATACCTTAATTTTTACGAAATTAGGAGGTGGGCATACTGCCAACTGAGCTC
smi-miR394a-5p-3	TTGGCATTCTGTCCACCTCC	20	58	60	7.87	16.75	1.08973	4.308e-05	GTTTATTGGCATTCTGTCCACCTCCTCCTATCATTTTTTTACCATGAAAGAAAAAAAAAACAAGATAAATAATGTGGAATTTATGAATATGTTGCAAATATTTTTTCTTTTGTTAGTTAGAGGAGGTGGGCATACTGCCAACTGAGCTC
smi-miR396a-5p	TTCCACAGCTTTCTTGAACTG	21	10389	24642	1408.85	6879.65	2.28782	0	TCTTCTTATTCTTCCACAGCTTTCTTGAACTGCAGATCACTGTATGCCTGCTACTGCAGTTGATCATTCTTTGTAGTTCAATAAAGTTGTGGGAAGATACG
smi-miR396c-5p	TTCCACAGCTTTCTTGAACTA	21	1055	4801	143.07	1340.36	3.22783	0	CATGCTTTTCCACAGCTTTCTTGAACTACAAATTGCTTCGCTTCTTCATCGAGATCAAGAATTGGGGTTTTATATAAGTTCAAGAAAGCTGTGGGAAAACATGG
smi-miR396b-5p-1	TTCCACAGCTTTCTTGAACTT	21	463	1136	62.79	317.15	2.33656	1.25331e-215	CATGCTTTTCCACAGCTTTCTTGAACTTCTTTTATGATGAATATTATTCAAGAATTTTACCTTGACGAAGTTCAAGAAAGCTGTGGGAAGACAT
smi-miR396b-5p-2	TTCCACAGCTTTCTTGAACTT	21	463	1136	62.79	317.15	2.33656	1.25331e-215	CATGCTTTTCCACAGCTTTCTTGAACTTCTTCTGCTTGAATTTTGATCCCCAGAAATCATATGGTAAATAAGTTCAAGAAAACTGTGGGAAAACATG
smi-miR396a-3p	GTTCAATAAAGCTGTGGGAAG	21	22	7	2.98	1.95	-0.611838	0.371608	TCTTCTTATTCTTCCACAGCTTTCTTGAACTGCGCCGAATTGTACGTCGCCGCACCGGAGGCGATGCAATCGTATGCGGTTCAATAAAGCTGTGGGAAGATACG
smi-miR396c-3p	GTTCAAGAAAGCTGTGGGAAA	21	5	3	0.68	0.84	0.304855	0.668079	CATGCTTTTCCACAGCTTTCTTGAACTACAAATTGCTTCGCTTCTTCATCGAGATCAAGAATTGGGGTTTTATATAAGTTCAAGAAAGCTGTGGGAAAACATGG
cme-miR396e-like	TTCCACGGCTTTCTTGAACTG	21	7	5	0.95	1.4	0.559427	0.45134
pab-miR396b-like	TTCCACGGCTTTCTTGAACTT	21	0	1	0.01	0.28	4.80735	0.213771
gma-miR396e-like	TTCCACAGCTTTCTTGAACTGT	22	4	12	0.54	3.35	2.63313	0.000549133
aly-miR397a-5p-like	TCATTGAGTGCAGCGTTGATG	21	1	0	0.14	0.01	-3.80735	0.906038
ahy-miR398-like	TGTGTTCTCAGGTCACCCCT	20	1	0	0.14	0.01	-3.80735	0.906038
cca-miR398-like	TGTGTTCTCAGGTCGCCCCTG	21	12	3	1.63	0.84	-0.956411	0.359263
mes-miR399a-like	TGCCAAAGGAGAATTGCCCTG	21	2	0	0.27	0.01	-4.75489	0.609824
har-miR403a-like	TTAGATTCACGCACAAACTCG	21	435	814	58.99	227.26	1.9458	1.24782e-121
smo-miR408-like	TGCACTGCCTCTTCCCTGGCTG	22	0	3	0.01	0.84	6.39232	0.022849
smi-miR477a	ACTCTCCCTCAAGGGCTTCTG	21	11	8	1.49	2.23	0.581731	0.34783	TGTTCACTCTCCCTCAAGGGCTTCTGATCTTGCCCCATGCACTGCACTCTAATTATCTTTTTGCAGTCATGGCTGTGGACAGGAGCTCGTGGGGGAGAACGAAGAAA
smi-miR2111a	TAATCTGCATCCTGAGGTTTG	21	1	0	0.14	0.01	-3.80735	0.906038	TATGGTAATCTGCATCCTGAGGTTTGGATGATTTCTCGTCTCATCTAGCCCTCGGGCTGCAGATTACCCCGTC
rgl-miR5139-like	AAACCTGGCTCTGATACCA	19	0	3	0.01	0.84	6.39232	0.022849
gma-miR6300-like	GTCGTTGTAGTATAGTGG	18	4	3	0.54	0.84	0.63743	0.491335
smi-miR7972	TTGTCAGGCTTGTTATTCTCC	21	1188	1057	161.1	295.1	0.873247	2.38831e-45	CTTCGCCTAATACTTTTTTCAGACTGAATCGAGGGAGAATTTCAAGCTTGACAAATACGTCTTTCATGGCGATCGTCTCAAACCAGTCTTCCTTAATGTGGAAAGGGGCACACAAAAGGGACTAGTGAGTAGTGAAAATAGTCCACTACTCTCTTTCTCTCTCTTTTGCCCCCCTTTCTCTTTCCCAAGGAAGAAAGGAGTCTTATTTGTCAGGCTTGTTATTCTCCTTTGAT
cpa-miR8155-like	TAACCTGGCTCTGATACCA	19	0	2	0.01	0.56	5.80735	0.0698888
ath-miR8175-like	GATCCCCGGCAACGGCGCCA	20	9	1	1.22	0.28	-2.12338	0.162919
smi-miR482a	TTTCCAACTCCACCCATTCCTA	22	181	798	24.55	222.79	3.18189	2.6667e-217	CTGTGGGGATCGGTGGATTGGAAATCGAAATTGCTTTTGCCATTGCTCTCTTCATTTGATTTCCAACTCCACCCATTCCTATGGATTTTGGGATTTCCCCTCATTTC
mdm-miR858-like	TTCATTGTCTGTTCGACCT	19	20	13	2.71	3.63	0.421677	0.380652
stu-miR827-3p-like	TTAGATGATCATCAACAAACA	21	0	1	0.01	0.28	4.80735	0.213771
*: A total of 110 conserved miRNA from xx families were found in salvia and 50 were identified with their precursors. In addition, we renamed these conserved miRNAs. 1) for the 50 miRNAs which have precursors, we named them as the rules of miRbase database, such as “smi-miR166a-5p”. 2) for the remaining 60 miRNAs, their names were added “-like”, such as “mtr-miR166e-5p-like”.
