# Supplementary material for: Identification and Characterization of Salvia miltiorrhizain miRNAs in Response to Replanting Disease
Source: PLoS One. 2016 Aug 2;11(8):e0159905. doi: 10.1371/journal.pone.0159905 (PMC4970794; doi:10.1371/journal.pone.0159905)
Supplement: S3 Table — (XLSX) [file pone.0159905.s007.xlsx]

## Sheet: Sheet1
S3 Table Identification of novel miRNAs in S. miltiorrhiza
Genome context		transcript library downloaded from DsTRD database (http://bi.sky.zstu.edu.cn/DsTRD/home.php)
miR_name	Type	Genome context	Mature Sequece	Stem-loop	miRNA*	RT-PCR identification	FPR rpm	SPR rpm	log2(SP/FP)	Pvalue	Validated miRNA
Novel_miR001a	Novel	CL306Contig6 + 1623 1759	1- ACACATGTTTTCACCGGCCGGACA- 24	yes	yes	yes	0.54244	5.02531	3.21953	2.38902e-06	smi-miR35829
Novel_miR003a	Novel	CL13Contig18 + 930 987	1- ACTTTTGGCGGACGGAGGGAGTA- 23	yes	yes	no	1.76293	2.51266	0.512112	0.37556
Novel_miR003b	potential	g5401_g1_i2 + 159 292	1- AGAGAGGATTTTGCAAGATTGTA- 23	yes			0.54244	0.837552	0.63743	0.491335
Novel_miR004	potential	gi|374639390|gb|JN831114.1| + 3387 3502	1- AGCCCATCGTCATCGGACCACCGA- 24	yes			0.67805	1.6751	1.30485	0.120503
Novel_miR005	potential	CL80Contig2 + 20 125	1- AGTAGATCCATGGATCTGGACCCG- 24	yes			0.40683	2.51266	2.61399	0.0027825
Novel_miR006a	potential	f8895_g3_i3 - 369 443	1- ATTTGGACCCGGCGGATCTGGACC- 24	yes			0.13561	5.02531	5.16706	1.64158e-08
Novel_miR007	potential	k20593_g1_i1 + 286 374	1- CACTTTCTAGTTGAGGATAAG- 21	yes			0.67805	0.837552	0.304855	0.668079
Novel_miR008a	Novel	a28290_g1_i4 - 1910 2009	1- CATTTCCGTAATCATCTCTCT- 21	yes	yes	yes	12.6117	83.476	2.72686	6.08803e-70	smi-miR35830
Novel_miR009a	potential	k20628_g3_i5 - 1321 1434	1- CCTTCCTGTTGGATCAAGCCT- 21	yes			0.40683	0.837552	1.03477	0.327213
Novel_miR010a	potential	k20510_g4_i1 + 354 445	1- CGAGCCGGCCGAGACCTCCCT- 21	yes			0.40683	2.79184	2.76657	0.00114486
Novel_miR011a	potential	a6209_g1_i1 - 80 215	1- CGGTGCGCTCTCGACGTCCC- 20	yes			9.76391	0.01	-9.93074	5.614e-13
Novel_miR012a	Novel	CL2557Contig1 - 1053 1105	1- CTACATTCGTCTTCTGAAAGG- 21	yes	yes	yes	0.54244	2.23347	2.04601	0.0153053	smi-miR35831
Novel_miR013	potential	CL40Contig12 + 452 697	1- CTTGGCTTATTTTTCTTGAAA- 21	yes			4.61074	89.3389	4.27647	1.40552e-114
Novel_miR014	potential	k16742_g1_i1 - 548 673	1- GACTGAGATTGTTACGGCTGCTGC- 24	yes			1.76293	1.6751	-0.0671142	0.99215
Novel_miR015	Novel	CL22878Contig1 + 30 142	1- GGAGGCATTGAGGGAGAAGT- 20	yes	yes	no	19.3922	15.3551	-0.336135	0.145583
Novel_miR016	potential	CL1689Contig1 + 166 244	1- GGCGGCTTGTGCTCTTGGGC- 20	yes			3.25464	0.837552	-1.95198	0.0146961
Novel_miR017	Novel	CL18569Contig1 - 237 296	1- GGTGCAATGGGCGAACGCCGAGG- 23	yes	yes	yes	50.8537	15.3551	-1.72707	2.13041e-21	smi-miR35832
Novel_miR018	potential	CL18081Contig1 + 54 144	1- GTTATAGAACCACATCGAGCCT- 22	yes			0.40683	4.74613	3.53423	1.59569e-06
Novel_miR019	Novel	CL40Contig29 - 180 411	1- TAGAGATTCGGATGTAGATTC- 21	yes	yes	no	0.949269	4.18776	2.14095	0.000646524
Novel_miR020	Novel	CL104Contig18 + 285 361	1- TAGAGCTTCTGCTTGCTACCGGGA- 24	yes	yes	no	1.22049	4.18776	1.78007	0.00261293
Novel_miR021a	Novel	CL7582Contig2 + 116 179	1- TCGCCGGCGATCACCAGAATCA- 22	yes	yes	yes	0.13561	3.62939	4.69647	3.32237e-06	smi-miR35833
Novel_miR022	potential	CL33Contig1 + 187 393	1- TCGCTGTGACGACTCGGAA- 19	yes			1.49171	0.01	-7.21917	0.0172873
Novel_miR023a	potential	CL18289Contig1 - 143 224	1- TGGGTAGTTTGACTGGGGC- 19	yes			2.98342	0.558368	-2.41181	0.00844067
Novel_miR024	potential	a31892_g1_i1 + 79 178	1- TTAATTAAATTAAGTTGGGCCT- 22	yes			1.22049	3.07102	1.33136	0.0361612
Novel_miR025a	Novel	a27460_g1_i13 + 191 306	1- TTACATTCTGAGAGCTTGAGC- 21	yes	yes	no	110.522	189.008	0.774155	2.34492e-24
Novel_miR026	potential	g4235_g1_i1 + 101 210	1- TTACTGTGAGGATAGAAAAGCT- 22	yes			1.3561	1.11674	-0.280108	0.849658
Novel_miR027	potential	CL21595Contig1 + 22 148	1- TTCACGCTTATCTGCTTTCTC- 21	yes			2.57659	8.09633	1.65055	7.78057e-05
Novel_miR028	Novel	CL17011Contig1 + 211 326	1- TTCATTGGGCTCGCACAGTTTC- 22	yes	yes	yes	14.239	23.4515	0.719639	0.000711832	smi-miR35834
Novel_miR029a	potential	k15938_g3_i2 - 70 198	1- TTCTCTTTGGTTGTAAATTTATC- 23	yes			1.76293	5.30449	1.59042	0.00182148
Novel_miR030	potential	CL3Contig223 - 767 819	1- TTGGGATCCACTTGAGCTAGA- 21	yes			1.49171	1.95429	0.388162	0.518367
Novel_miR031	Novel	CL15755Contig1 + 42 107	1- TTTCCAATGCCGCCCATACCGA- 22	yes	yes	yes	327.091	1715.59	2.39095	0	smi-miR35835
Novel_miR032	Novel	CL69Contig10 - 1210 1354	1- TTTCCATTGTTAAACCAAACACTC- 24	yes	yes	no	4.33952	14.5176	1.74227	4.05615e-08
