# Supplementary material for: Identification and Characterization of Salvia miltiorrhizain miRNAs in Response to Replanting Disease
Source: PLoS One. 2016 Aug 2;11(8):e0159905. doi: 10.1371/journal.pone.0159905 (PMC4970794; doi:10.1371/journal.pone.0159905)
Supplement: S4 Table — (XLSX) [file pone.0159905.s008.xlsx]

## Sheet: Sheet1
S4 Table Analysis of the targets from miRNAs response to replant disease
miR_name	Mature Sequece	Target_Acc.	Target_Desc.
smi-miR159a	TTTGGATTGAAGGGAGCTCTA	CL542Contig9	transcription factor gamyb-like isoform x1
ath-miR165a-3p-like	TCGGACCAGGCTTCATCCCCC	a27380_g1_i3	homeobox-leucine zipper protein athb-14-like
ath-miR165a-3p-like	TCGGACCAGGCTTCATCCCCC	CL6Contig53	probable methyltransferase pmt10-like
ath-miR165a-3p-like	TCGGACCAGGCTTCATCCCCC	CL132Contig4	homeobox-leucine zipper protein athb-15-like
ath-miR165a-3p-like	TCGGACCAGGCTTCATCCCCC	a27598_g1_i2	phosphatidylinositol 4-phosphate 5-kinase 9-like
ath-miR165a-3p-like	TCGGACCAGGCTTCATCCCCC	CL2136Contig2	phosphatidylinositol 4-phosphate 5-kinase 9-like
smi-miR167b-5p	TGAAGCTGCCAGCATGATCTG	a28228_g1_i3	mitochondrial substrate carrier family protein b-like
smi-miR167b-5p	TGAAGCTGCCAGCATGATCTG	g12515_g1_i2	mitochondrial substrate carrier family protein b-like isoform x1
smi-miR167b-5p	TGAAGCTGCCAGCATGATCTG	k12130_g1_i1	mitochondrial substrate carrier family protein b-like
smi-miR167b-5p	TGAAGCTGCCAGCATGATCTG	CL1585Contig3	mitochondrial substrate carrier family protein b-like isoform x1
smi-miR168a-5p-1	TCGCTTGGTGCAGGTCGGGAA	CL600Contig1	argonaute 1
gma-miR396e-like	TTCCACAGCTTTCTTGAACTGT	CL2672Contig2	neutral ceramidase-like
gma-miR396e-like	TTCCACAGCTTTCTTGAACTGT	a23868_g1_i2	growth-regulating factor 3-like
gma-miR396e-like	TTCCACAGCTTTCTTGAACTGT	a28092_g2_i2	growth-regulating factor 6-like
gma-miR396e-like	TTCCACAGCTTTCTTGAACTGT	CL11Contig9	growth-regulating factor 6-like
gma-miR396e-like	TTCCACAGCTTTCTTGAACTGT	e14536_g1_i4	growth-regulating factor 4-like
gma-miR396e-like	TTCCACAGCTTTCTTGAACTGT	CL1008Contig3	growth-regulating factor 4-like
gma-miR396e-like	TTCCACAGCTTTCTTGAACTGT	CL577Contig4	growth-regulating factor 4-like
gma-miR396e-like	TTCCACAGCTTTCTTGAACTGT	CL1003Contig3	6-phosphofructokinase 3-like
gma-miR396e-like	TTCCACAGCTTTCTTGAACTGT	e11254_g1_i3	growth-regulating factor 4-like
gma-miR396e-like	TTCCACAGCTTTCTTGAACTGT	CL9810Contig1	growth-regulating factor 2-like
har-miR403a-like	TTAGATTCACGCACAAACTCG	CL3483Contig1	protein argonaute 2-like
har-miR403a-like	TTAGATTCACGCACAAACTCG	f13168_g1_i1	protein argonaute 2-like
smi-miR156a-1	TGACAGAAGAGAGTGAGCAC	CL14825Contig1	hypothetical protein VITISV_026287
smi-miR156a-1	TGACAGAAGAGAGTGAGCAC	CL1799Contig3	squamosa promoter-binding-like protein 12-like
smi-miR156a-1	TGACAGAAGAGAGTGAGCAC	k18558_g1_i4	squamosa promoter-binding-like protein 12-like
smi-miR156a-1	TGACAGAAGAGAGTGAGCAC	CL3403Contig2	squamosa promoter-binding-like protein 13
smi-miR156a-1	TGACAGAAGAGAGTGAGCAC	CL1144Contig3	promoter-binding protein spl9
smi-miR156a-1	TGACAGAAGAGAGTGAGCAC	a42691_g1_i1	pentatricopeptide repeat-containing protein at1g20230-like
smi-miR164a-1	TGGAGAAGCAGGGCACGTGCA	i5833_g1_i1	nac domain-containing protein 100-like
smi-miR482a	TTTCCAACTCCACCCATTCCTA	CL3Contig201	disease resistance protein rpm1-like
pab-miR160a-like	TGCCTGGCTCCCTGTATGCCA	g7803_g1_i2	auxin response factor 18-like
pab-miR160a-like	TGCCTGGCTCCCTGTATGCCA	CL1133Contig2	auxin response factor 18-like
pab-miR160a-like	TGCCTGGCTCCCTGTATGCCA	CL16970Contig1	auxin response factor 18-like
smi-miR35830	CATTTCCGTAATCATCTCTCT	CL765Contig5	protein kinase chloroplastic-like
smi-miR35830	CATTTCCGTAATCATCTCTCT	CL2Contig101	disease resistance protein rga3-like
smi-miR35830	CATTTCCGTAATCATCTCTCT	CL207Contig1	uncharacterized loc101210263
smi-miR35835	TTTCCAATGCCGCCCATACCGA	e5053_g1_i2	disease resistance protein rpp13 variant
smi-miR35835	TTTCCAATGCCGCCCATACCGA	CL2Contig108	hypothetical protein MIMGU_mgv1a023991mg
