# Supplementary material for: Identification and Characterization of Salvia miltiorrhizain miRNAs in Response to Replanting Disease
Source: PLoS One. 2016 Aug 2;11(8):e0159905. doi: 10.1371/journal.pone.0159905 (PMC4970794; doi:10.1371/journal.pone.0159905)
Supplement: S5 Table — (XLSX) [file pone.0159905.s009.xlsx]

## Sheet: Sheet1
S5 Table Comparison of S. miltiorrhiza miRNAs in Xu et al[33] and our study
miRNAs in S. miltiorrhiza(Xu et al)		consistent miRNAs		miRNAsin S. miltiorrhiza(our study)
miR_name	miR_seq	miR_name	miR_seq	miR_name	miR_seq
lus-miR156a	TGACAGAAGAGAGTGAGCAC	smi-miR156a-1	TGACAGAAGAGAGTGAGCAC	smi-miR156a-1	TGACAGAAGAGAGTGAGCAC
rco-miR156f	TTGACAGAAGATAGAGAGCAC	smi-miR156b-5p-1	TTGACAGAAGATAGAGAGCAC	smi-miR156b-5p-1	TTGACAGAAGATAGAGAGCAC
bdi-miR156b-5p_L+1_1ss20AC	TTGACAGAAGAGAGTGAGCCC			ghr-miR156c-like	TGTCAGAAGAGAGTGAGCAC
bdi-miR156d-3p_3ss7TC8G-13GC	GCTCACCCTCTCTCTGTCACC			ama-miR156-like	CTGACAGAAGAGAGTGAGCAC
bdi-miR156e-3p_1ss21GT	GCTCACTTCTCTCTCTGTCATC
lus-miR156b_1ss12TG	TTGACAGAAGAGAGAGAGCAC	ahy-miR156c-like	TTGACAGAAGAGAGAGAGCAC	ahy-miR156c-like	TTGACAGAAGAGAGAGAGCAC
gma-miR156b_1ss1TN	NGACAGAAGAGAGAGAGCACA
gma-miR156p	TTGACAGAAGAAAGGGAGCAC
aly-miR156a-5p_L+3_1ss22AC	AGTTGACAGAAGAGAGTGAGCCC
cme-miR156a_L+2	AGTGACAGAAGAGAGTGAGCAC
bdi-miR156b-3p_L+1_1ss22CT	TGCTCACTTCTCTCTCTGTCATC
stu-miR156d-3p_R-1_1ss10GT	GCTCTCTATTCTTCTGTCATC
stu-miR156d-3p_R-1_2ss1GA10GA	ACTCTCTATACTTCTGTCATC
stu-miR156h-3p	GCTCACTGCTCTATCTGTCACC
aly-miR159a-3p_R+2	TTTGGATTGAAGGGAGCTCTACA			bdi-miR159a-3p-like	CTTGGATTGAAGGGAGCTCT
ath-miR159a_R-1	TTTGGATTGAAGGGAGCTCT			aly-miR159b-3p-like	TTTGGATTGAAGGGAGCTCTT
ath-miR159c_R+2_1ss20CT	TTTGGATTGAAGGGAGCTCTTTT			osa-miR159f-like	CTTGGATTGAAGGGAGCTCTA
csi-miR159_L+3R-1	GTTTTTGGATTGAAGGGAGCTCT			pde-miR159-like	TTTGGTTTGAAGGGAGCTCTA
lus-miR159b_R+1_1ss19CT	TTTGGATTGAAGGGAGCTTTCT			aqc-miR159-like	TTTGGACTGAAGGGAGCTCTA
osa-miR159f_1ss5GT	CTTGTATTGAAGGGAGCTCTA			smi-miR159a	TTTGGATTGAAGGGAGCTCTA
pde-miR159_R+2_1ss6TA	TTTGGATTGAAGGGAGCTCTACT			lus-miR159b-like	TTTGGATTGAAGGGAGCTCTC
pta-miR159a_R+2_1ss19CT	TTGGATTGAAGGGAGCTCTACT			bdi-miR159b-3p.1-like	TTTGGATTGAAGGGAGCTCTG
pta-miR159b_1ss6TC	TTGGACTGAAGAGAGCTCCC
pta-miR159c	CTTGGATTGAAGGGAGCTCCC			pab-miR160a-like	TGCCTGGCTCCCTGTATGCCA
gma-miR393a_1ss21CT	TCCAAAGGGATCGCATTGATT			htu-miR160a-like	TGCCTGGCTCCCTGTATGCC
nta-miR160a	TGCCTGGCTCCCTGTATGCCA	cpa-miR160d-like	TGCCTGGCTCCCTGTATGCCA	cpa-miR160d-like	TGCCTGGCTCCCTGAATGCCA
csi-miR164	TGGAGAAGCAGGGCACGTGCA	smi-miR164a-1	TGGAGAAGCAGGGCACGTGCA	smi-miR164a-1	TGGAGAAGCAGGGCACGTGCA
gma-miR164a_L+3	TACTGGAGAAGCAGGGCACGTGCA			cln-miR164-like	TGGAGAAGCAGGGCACGTGCG
lus-miR164a_R-1	TGGAGAAGCAGGGCACGTGC			mdm-miR164a-like	TGGAGAAGCAGGGCACATGCC
mdm-miR164a_1ss4AC	TGGCGAAGCAGGGCACATGCC
zma-miR164a-3p_1ss20TA	CACGTGTTCTCCTTCTCCAAC			aly-miR165a-3p-like	TCGGACCAGGCTTCATCCCC
zma-miR164c-3p_2ss7CT16TC	CATGTGTCCTTCTTCCCCATC			ath-miR165a-3p-like	TCGGACCAGGCTTCATCCCCC
aqc-miR166c_L+2R+1_1ss21CT	TCTCGGACCAGGCTTCATTCTTT
ath-miR166a_L+2	GGTCGGACCAGGCTTCATTCCCC
bdi-miR166a-3p	TCGGACCAGGCTTCATTCCCC
bdi-miR166e-5p	GGAATGTTGTCTGGCTCGAGG
csi-miR166a_L+4R-1	GTGGTCGGACCAGGCTTCATTCCCC
csi-miR166a_L+4R-1	GAATTCGGACCAGGCTTCATTCCCC
csi-miR166e-5p_L-1R+3	GAATGTTGTCTGGCTCGAGGAAA
gma-miR166h-5p_R+4	GGAATGTTGTTTGGCTCGAGGGAAC
mes-miR166i_L+3R-2	TCTTTGGACCAGGCTTCATTCC
mtr-miR166a_L+3R-2	GATTCGGACCAGGCTTCATTCC			mes-miR166i-like	TTGGACCAGGCTTCATTCCCC
mtr-miR166c_L+4R-2	ATTCTCGGACCAGGCTTCATTCC			csi-miR166d-like	TCGGACCAGGCTTCATTCCCT
osa-miR166e-3p_1ss1TC	CCGAACCAGGCTTCATTCCCC	smi-miR166a-5p	GGAATGTTGTCTGGCTCGAGG	smi-miR166a-5p	GGAATGTTGTCTGGCTCGAGG
osa-miR166g-3p_L+2R-2	CGTCGGACCAGGCTTCATTCC			smi-miR166a-5p-4	GGAATGTTGTTTGGCTCGAGG
ppt-miR166j_L+1R-1	CTCCGGACCAGGCTTCATTCC			mtr-miR166e-5p-like	GGAATGTTGGCTGGCTCGAGG
ptc-miR166p_L+2R-2	TCTCGGACCAGGCTCCATTCC			osa-miR166e-3p-like	TCGAACCAGGCTTCATTCCCC
stu-miR166c-5p_R+2	GGAATGTTGTTTGGCTCGAGGCC			cpa-miR166d-like	TCGGACCAGGCTTCATTCCCG
vvi-miR166a_R+2_1ss19CG	TCGGACCAGGCTTCATTCGTG			smi-miR166h-3p-1	TCTCGGACCAGGCTTCATTCC
zma-miR166l-3p_L+5R-2	AGGCGTCGGACCAGGCTTCATTCC	smi-miR166a-3p-1	TCGGACCAGGCTTCATTCCCC	smi-miR166a-3p-1	TCGGACCAGGCTTCATTCCCC
ahy-miR167-3p_L+3	ATCAGATCATGTGGCAGTTTCACC
aly-miR167d-5p_L-2R+1_1ss22GT	AAGCTGCCAGCATGATCTGTT			bdi-miR167g-like	TAAGCTGCCAGCTTGATCTGA
cme-miR167d_R+3_1ss21GT	TGAAGCTGCCAGCATGATCTTATT			mdm-miR167h-like	TGAAGCTGCCAGCATGATCTTA
ptc-miR167f-3p	AGATCATGTGGCAGTTTCACC	ahy-miR167-3p-like	AGATCATGTGGCAGTTTCACC	ahy-miR167-3p-like	AGATCATGTGGCAGTTTCACC
dpr-miR167a	TGAAGCTGCCAGCATGATCTA	smi-miR167a-5p	TGAAGCTGCCAGCATGATCTA	smi-miR167a-5p	TGAAGCTGCCAGCATGATCTA
				cpa-miR167c-like	TGAAGCTGCCAGCATGATCTT
				smi-miR167b-5p	TGAAGCTGCCAGCATGATCTG
gma-miR168a	TCGCTTGGTGCAGGTCGGGAA	smi-miR168a-5p-1	TCGCTTGGTGCAGGTCGGGAA	smi-miR168a-5p-1	TCGCTTGGTGCAGGTCGGGAA
mtr-miR168c-3p	CCCGCCTTGCATCAACTGAAT			sly-miR168a-3p-like	CCTGCCTTGCATCAACTGAAT
bdi-miR169d_R-1	TAGCCAAGAATGACTTGCCT			bna-miR168b-like	TCGCTTGGTGCAGGTCGAGAA
bdi-miR169k-5p_R-3_1ss9GA	TAGCCAAGAATGATTTGCC
lus-miR169a_1ss9GA	TAGCCAAGAATGACTTGCCCA
aly-miR171c-5p_1ss21CT	AGATATTGGTGCGGTTCAATT			aly-miR169h-5p-like	TAGCCAAGGATGACTTGCCTG
gma-miR171k-3p_1ss14AT	TTGAGCCGCGCCATTATCACT			atr-miR169a-like	TAGCCAAGGATGACTTGCCT
lja-miR171c_1ss11CT	TGAGCCGAATTAATATCACTC			gma-miR171k-3p-like	TTGAGCCGCGCCAATATCACT
lus-miR171h_L-1R+1	TGAGCCGAACCAATATCACTC	smi-miR171a-3p	TGAGCCGAACCAATATCACTC	smi-miR171a-3p	TGAGCCGAACCAATATCACTC
osa-miR171b	TGATTGAGCCGTGCCAATATC			bdi-miR171f-like	TGAGCCGAACCAATATCACCC
osa-miR171h_L+2R+1_1ss3GC	ATCTGAGCCGAACCAATATCACTC
ppt-miR171a_L+1R-2	TTGAGCCGCGCCAATATCAC
ptc-miR171j_L-1R+1_1ss10TC	GAGCCGAACCAATATCACTC
mtr-miR172c-5p_R-1	GTAGCATCATCAAGATTCAC	gma-miR172b-5p-like	GTAGCATCATCAAGATTCAC	gma-miR172b-5p-like	GTAGCATCATCAAGATTCAC
mtr-miR172c-5p	GTAGCATCATCAAGATTCACA	mtr-miR172c-5p-like	GTAGCATCATCAAGATTCACA	mtr-miR172c-5p-like	GTAGCATCATCAAGATTCACA
gma-miR172k_1ss7TC	TGAATCCTGATGATGCTGCAT			aly-miR172c-3p-like	AGAATCTTGATGATGCTGCAG
nta-miR172d	AGAATCTTGATGATGCTGCAT	cca-miR172-like	AGAATCTTGATGATGCTGCAT	cca-miR172-like	AGAATCTTGATGATGCTGCAT
aly-miR319a-5p_L-1R-1_1ss19TG	GAGCTTCCTTGAGTCCAGT
gma-miR319c_1ss20TC	TTGGACTGAAAGGAGCTCCC
gma-miR319d_L+1R-2_1ss21TC	TTGGACTGAAGGGGAGCTCCC			smi-miR319a-5p	AGAGCTTCCTTCAGTCCACTC
mtr-miR319a-5p_L+2R-2	AGAGAGCTTCCTTCAGTCCAC			mtr-miR319c-3p-like	TTGGACTGAAGGGAGCTCCCA
osa-miR319a-3p.2-3p_R+1	TTGGACTGAAGGGTGCTCCCT			gma-miR319p-like	TTTTGGACTGAAGGGAGCTCC
stu-miR319-3p_R-3_1ss14TC	TTGGACTGAAGGGCTCCC			cpa-miR319-like	ATTGGACTGAAGGGAGCTCC
vvi-miR319b_R-1	TTGGACTGAAGGGAGCTCCC	smi-miR319a-3p-1	TTGGACTGAAGGGAGCTCCC	smi-miR319a-3p-1	TTGGACTGAAGGGAGCTCCC
cpa-miR390a	AAGCTCAGGAGGGATAGCGCC	smi-miR390a-5p-1	AAGCTCAGGAGGGATAGCGCC	smi-miR319d-3p-1	CTTGGACTGAAGGGAGCTCCC
gma-miR390a-3p	CGCTATCCATCCTGAGTTTC			ptc-miR319i-like	TTGGGCTGAAGGGAGCTCCC
ptc-miR159d_L-1R-1_1ss7TC	TTGGACTGAAGGGAGCTCC
gma-miR393a_R+1_1ss21CT	TCCAAAGGGATCGCATTGATTT			smi-miR390a-5p-1	AAGCTCAGGAGGGATAGCGCC
				ppt-miR390c-5p-like	GAGCTCAGGAGGGATAGCGCC
				smi-miR390a-3p-1	CGCTATCCATCCTGAGTTTCA
				atr-miR393-like	TCCAAAGGGATCGCATTGATCC
				mes-miR393c-like	TCCAAAGGGATCGCATTGATCT
				bna-miR393-like	TCCAAAGGGATCGCATTGATC
				gma-miR393h-like	TTCCAAAGGGATCGCATTGATC
ath-miR394a	TTGGCATTCTGTCCACCTCC	smi-miR394a-5p-1	TTGGCATTCTGTCCACCTCC	smi-miR394a-5p-1	TTGGCATTCTGTCCACCTCC
csi-miR396a_1ss21GT	TTCCACAGCTTTCTTGAACTT	smi-miR396b-5p-1	TTCCACAGCTTTCTTGAACTT	smi-miR396b-5p-1	TTCCACAGCTTTCTTGAACTT
aqc-miR396b_R+3	TTCCACAGCTTTCTTGAACTTTTT			smi-miR396a-3p	GTTCAATAAAGCTGTGGGAAG
gma-miR396a-5p	TTCCACAGCTTTCTTGAACTG	smi-miR396a-5p	TTCCACAGCTTTCTTGAACTG	smi-miR396a-5p	TTCCACAGCTTTCTTGAACTG
bdi-miR396c-3p_L-1R+2_1ss7TG	TTCAAGAAAGCTGTGGGAAATT			smi-miR396c-5p	TTCCACAGCTTTCTTGAACTA
bdi-miR396c-5p_L+3R+1_1ss24GT	ATCTTCCACAGCTTTCTTGAACTTC			gma-miR396e-like	TTCCACAGCTTTCTTGAACTGT
cca-miR396a-3p_L-1R+1_1ss5AT	TTCTAGAAAGCTGTGGGAAAA			smi-miR396c-3p	GTTCAAGAAAGCTGTGGGAAA
cca-miR396a-5p_R+1_1ss19CT	TTCCACAGCTTTCTTGAATTTT			cme-miR396e-like	TTCCACGGCTTTCTTGAACTG
aly-miR396b-3p_L-1_1ss21AG	CTCAAGAAAGCTGTGGGAAG			pab-miR396b-like	TTCCACGGCTTTCTTGAACTT
csi-miR396c_1ss10TG	TTCAAGAAAGCTGTGGGAAG
bdi-miR396a-5p	TCCACAGGCTTTCTTGAACTG
hbr-miR396a_R-3	CACAGCTTTCTTGAACTT
mtr-miR396b-3p_L-1_1ss12CT	TTCAATAAAGTTGTGGGAAG
osa-miR396e-5p_L-3	ACAGGCTTTCTTGAACTG
smo-miR396_R+1_1ss7GA	TTCCACAGCTTTCTTGAACCT			aly-miR397a-5p-like	TCATTGAGTGCAGCGTTGATG
vvi-miR396a_R+3	TTCCACAGCTTTCTTGAACTATTT			ahy-miR398-like	TGTGTTCTCAGGTCACCCCT
mdm-miR397a_1ss20AC	TTGAGTGCAGCGTTGATGACA			cca-miR398-like	TGTGTTCTCAGGTCGCCCCTG
aqc-miR398b_L+2R-2	CATGTGTTCTCAGGTCGCCCC			mes-miR399a-like	TGCCAAAGGAGAATTGCCCTG
ppe-miR398b_R-1_1ss2GA	CATGTTCTCAGGTCGCCCCT
aly-miR399b-3p_1ss8GT	TGCCAAATGAGAGTTGCCCTG
aqc-miR399_1ss21AC	TGCCAAAGGAGAGTTGCCCTC
mtr-miR399k_1ss13TA	TGCCAAAGAAGAATTGCCCTG
har-miR403a	TTAGATTCACGCACAAACTCG	har-miR403a-like	TTAGATTCACGCACAAACTCG	har-miR403a-like	TTAGATTCACGCACAAACTCG
aly-miR408-3p_L-1R+1	TGCACTGCCTCTTCCCTGGCT			smo-miR408-like	TGCACTGCCTCTTCCCTGGCTG
ath-miR447a.2-3p_L-1R-2_1ss12TA	ATGGAAGAAAATGTAGTA
nta-miR477a	ACTCTCCCTCAAGGGCTTCTG	smi-miR477a	ACTCTCCCTCAAGGGCTTCTG	smi-miR477a	ACTCTCCCTCAAGGGCTTCTG
csi-miR482a-3p_L-2_1ss5CA	TTACCTATGCCTCCCATTCC			smi-miR482a	TTTCCAACTCCACCCATTCCTA
gma-miR482a-3p_L-2	TTCCCAATTCCGCCCATTCCTA
mtr-miR482-3p_L+1_1ss10CT	TCTTACCTATACCTCCCATGCC
zma-miR482-5p_R-1_1ss1TC	CGGGAGATGAAGGAGCCT
bdi-miR529-5p	AGAAGAGAGAGAGTACAGCCT
tcc-miR530b_R+1	TGCATTTGCACCTGCACCTTC
pab-miR535	TGACAACGAGAGAGAGCACGC
csi-miR827_1ss9CT	TTAGATGATCATCAACAAACA	stu-miR827-3p-like	TTAGATGATCATCAACAAACA	stu-miR827-3p-like	TTAGATGATCATCAACAAACA
aly-miR858-5p_L-1R+1_1ss5GA	TTCATTGTCTGTTCGACCTTG			mdm-miR858-like	TTCATTGTCTGTTCGACCT
ppt-miR894_R+1	CGTTTCACGTCGGGTTCACCA
ssp-miR1128_1ss3CA	TAATACTCCCTCCGTCCCAAA
osa-miR1423-5p_L-2R+2	GCAACTACACGTTGGGCGCTCGAT
osa-miR1436_L-3_1ss13GA	TTATGGGACAGAGGGAGT
gma-miR1509a	TTAATCAAGGAAATCACGGTCG
gma-miR1510b-5p_R-1	AGGGATAGGTAAAACAACTAC
ppe-miR1511-3p_L+1R-4	AACCTGGCTCTGATACCA
cme-miR1863_L-2R-3_1ss21TA	CTCTGATACCATGTTAGAA
osa-miR1876	ATAAGTGGGTTTGTGGGCTGGCCC
ppe-miR2111a_1ss21AG	TAATCTGCATCCTGAGGTTTG	smi-miR2111a	TAATCTGCATCCTGAGGTTTG	smi-miR2111a	TAATCTGCATCCTGAGGTTTG
gma-miR2118a-3p_R+1	TTGCCGATTCCACCCATTCCTA			rgl-miR5139-like	AAACCTGGCTCTGATACCA
zma-miR2275b-5p_1ss12CG	AGGATTAGAGGGAACTGAACC			gma-miR6300-like	GTCGTTGTAGTATAGTGG
mtr-miR2673a_L-1_1ss21AT	CTCTTCCTCTTCCTCTTCCTC			smi-miR7972	TTGTCAGGCTTGTTATTCTCC
peu-miR2916_R-4_1ss6AG	TGGGGGCTCGAAGACGATC			cpa-miR8155-like	TAACCTGGCTCTGATACCA
gma-miR3522_L+2	TGAGACCAAATGAGCAGCTGA			ath-miR8175-like	GATCCCCGGCAACGGCGCCA
han-miR3630-3p_L-2_1ss22TC	TGGGAATCTCTCTGATGCTC
gma-miR4996_R+1	TAGAAGCTCCCCATGTTCTCA
osa-miR5072_L-4_1ss13GA	TCCCCAGCAGAGTCGCCA
osa-miR5077_1ss5GA	GTTCACGTCGGGTTCACCA
rgl-miR5139_L-1	AACCTGGCTCTGATACCA
osa-miR5144-5p	TTCTTGTGCTGCTGAAGAGAC
hbr-miR6173_L+1	TAGCCGTAAACGATGGATACT
gma-miR6300_R+5	GTCGTTGTAGTATAGTGGTAAGT
ptc-miR6478_R+2_1ss21GA	CCGACCTTAGCTCAGTTGGTAGA
