# Supplementary material for: Identification and Characterization of Salvia miltiorrhizain miRNAs in Response to Replanting Disease
Source: PLoS One. 2016 Aug 2;11(8):e0159905. doi: 10.1371/journal.pone.0159905 (PMC4970794; doi:10.1371/journal.pone.0159905)
Supplement: S6 Table — (XLSX) [file pone.0159905.s010.xlsx]

## Sheet: Sheet1
S6 Table Comparison of miRNA response to replanting disease from S. miltiorrhiza and R.glutinosa
S. miltiorrhiza		consistent miRNAs		R.glutinosa
miR_name	Mature Sequece(5'-3')			miR_name	Mature Sequece(5'-3')
smi-miR156a-1	TGACAGAAGAGAGTGAGCAC	smi-miR156a	TGACAGAAGAGAGTGAGCAC	rgl-miR156a	TGACAGAAGAGAGTGAGCAC
smi-miR156a-2	TGACAGAAGAGAGTGAGCAC
smi-miR156a-3	TGACAGAAGAGAGTGAGCAC
aly-miR159b-3p-like	TTTGGATTGAAGGGAGCTCTT			rgl-miR156f	TTGACAGAAGAGAGTGAGCAC
smi-miR159a	TTTGGATTGAAGGGAGCTCTA			rgl-miR157a	TTGACAGAAGATAGAGAGCAC
pab-miR160a-like	TGCCTGGCTCCCTGTATGCCA	smi-miR160a	TGCCTGGCTCCCTGTATGCCA	rgl-miR157c	TTGACAGAAGATAGAGAGCACA
smi-miR164a-1	TGGAGAAGCAGGGCACGTGCA			rgl-miR160a	TGCCTGGCTCCCTGTATGCCA
smi-miR164a-2	TGGAGAAGCAGGGCACGTGCA
ath-miR165a-3p-like	TCGGACCAGGCTTCATCCCCC			rgl-miR164b	TGCCTGGCTCCCTGTATGCCA
osa-miR166e-3p-like	TCGAACCAGGCTTCATTCCCC			rgl-miR166a	TCGGACCAGGCTTCATTCCC
smi-miR166h-3p	TCTCGGACCAGGCTTCATTCC			rgl-miR166c	CGGACCAGGCTTCATTCCCC
smi-miR166a-3p-1	TCGGACCAGGCTTCATTCCCC
smi-miR166a-3p-2	TCGGACCAGGCTTCATTCCCC
smi-miR166a-3p-3	TCGGACCAGGCTTCATTCCCC
smi-miR166a-3p-4	TCGGACCAGGCTTCATTCCCC
smi-miR166a-5p	GGAATGTTGTCTGGCTCGAGG
smi-miR167b-5p	TGAAGCTGCCAGCATGATCTG			rgl-miR167a	TGAAGCTGCCAGCATGATCTA
smi-miR168a-5p-1	TCGCTTGGTGCAGGTCGGGAA			rgl-miR167d	TGAAGCTGCCAGCATGATCTGG
smi-miR168a-5p-2	TCGCTTGGTGCAGGTCGGGAA			rgl-miR168b	TTCGCTTGGTGCAGGTCGGGA
smi-miR171a-3p	TGAGCCGAACCAATATCACTC			rgl-miR171a	TTGAGCCGTGCCAATATCAC
smi-miR390a-5p-1	AAGCTCAGGAGGGATAGCGCC
smi-miR390a-5p-2	AAGCTCAGGAGGGATAGCGCC
smi-miR390a-5p-3	AAGCTCAGGAGGGATAGCGCC
smi-miR396b-5p-1	TTCCACAGCTTTCTTGAACTT
smi-miR396b-5p-2	TTCCACAGCTTTCTTGAACTT			rgl-miR396a	TTGGCATTCTGTCCACCTCC
smi-miR396a-5p	TTCCACAGCTTTCTTGAACTG
smi-miR396c-5p	TTCCACAGCTTTCTTGAACTA
gma-miR396e-like	TTCCACAGCTTTCTTGAACTGT			rgl-miR397a	TCATTGAGTGCAGCGTTGATG
har-miR403a-like	TTAGATTCACGCACAAACTCG
smi-miR482a	TTTCCAACTCCACCCATTCCTA			rgl-miR5138	AAAAATCGTTAGGCGCTA
smi-miR35835	TTTCCAATGCCGCCCATACCGA			rgl-miR5142	ATATTGATTGATAAGTGAT
